# Supplementary material for: The Anaphase-Promoting Complex (APC) ubiquitin ligase affects chemosensory behavior in C. elegans
Source: PeerJ. 2016 May 10;4:e2013. doi: 10.7717/peerj.2013 (PMC4867703; doi:10.7717/peerj.2013)
Supplement: Data S1 [file peerj-04-2013-s001.xlsx]

## Sheet: 8-6-13
N2	pyrazine
# at attractant	54
# at counterattractant	5
total on plate	61
chemotaxis index	0.803279
notes
odr-7(ky4)	pyrazine
# at attractant	49
# at counterattractant	28
total on plate	88
chemotaxis index	0.238636
notes
emb-27(g48)	pyrazine
# at attractant	96
# at counterattractant	0
total on plate	99
chemotaxis index	0.969697
notes

## Sheet: 8-12-13
N2	diacetyl	pyrazine
# at attractant	71	46
# at counterattractant	11	2
total on plate	85	50
chemotaxis index	0.705882	0.88
notes	(1:5000)
odr-7(ky4)	diacetyl	pyrazine
# at attractant	54	48
# at counterattractant	28	36
total on plate	93	95
chemotaxis index	0.27957	0.126316
notes	(1:5000)
emb-27(g48)	diacetyl	pyrazine
# at attractant	71	44
# at counterattractant	6	2
total on plate	82	46
chemotaxis index	0.792683	0.913043
notes	(1:5000)

## Sheet: 7-7-14
N2	diacetyl	pyrazine
# at attractant	38	59
# at counterattractant	11	1
total on plate	55	63
chemotaxis index	0.490909	0.920635
notes	(1:5000)
odr-7(ky4)	diacetyl	pyrazine
# at attractant	37	51
# at counterattractant	30	5
total on plate	78	74
chemotaxis index	0.0897436	0.621622
notes	(1:5000)
emb-27 (g48)	diacetyl	pyrazine
# at attractant	72	60
# at counterattractant	6	0
total on plate	82	63
chemotaxis index	0.804878	0.952381
notes	(1:5000)
mat-2 (ax102)	diacetyl	pyrazine
# at attractant	52	66
# at counterattractant	2	0
total on plate	59	72
chemotaxis index	0.847458	0.916667
notes	(1:5000)

## Sheet: 7-8-14
N2	pyrazine
# at attractant	51
# at counterattractant	0
total on plate	54
chemotaxis index	0.944444
notes
odr-7(ky4)	pyrazine
# at attractant	41
# at counterattractant	21
total on plate	68
chemotaxis index	0.294118
notes
emb-27(g48)	pyrazine
# at attractant	83
# at counterattractant	1
total on plate	86
chemotaxis index	0.953488
notes

## Sheet: 7-9-14
N2	diacetyl	pyrazine
# at attractant	57	51
# at counterattractant	19	0
total on plate	79	53
chemotaxis index	0.481013	0.962264
notes	(1:5000)
odr-7(ky4)	diacetyl	pyrazine
# at attractant	48	47
# at counterattractant	17	16
total on plate	70	67
chemotaxis index	0.442857	0.462687
notes	(1:5000)
emb-27 (g48)	diacetyl	pyrazine
# at attractant	84	97
# at counterattractant	12	0
total on plate	98	97
chemotaxis index	0.734694	1
notes	(1:5000)

## Sheet: 7-16-14
N2	pyrazine
# at attractant	52
# at counterattractant	0
total on plate	54
chemotaxis index	0.962963
notes
odr-7(ky4)	pyrazine
# at attractant	73
# at counterattractant	16
total on plate	92
chemotaxis index	0.619565
notes
emb-27 (g48)	pyrazine
# at attractant	65
# at counterattractant	1
total on plate	66
chemotaxis index	0.969697
notes
mat-2(ax102)	pyrazine
# at attractant	102
# at counterattractant	0
total on plate	102
chemotaxis index	1
notes

## Sheet: 7-22-14
N2	diacetyl	pyrazine
# at attractant	72	53
# at counterattractant	16	1
total on plate	94	58
chemotaxis index	0.595745	0.896552
notes	(1:5000)
odr-7(ky4)	diacetyl	pyrazine
# at attractant	52	52
# at counterattractant	37	48
total on plate	96	108
chemotaxis index	0.15625	0.037037
notes	(1:5000)
emb-27 (g48)	diacetyl	pyrazine
# at attractant	87	138
# at counterattractant	12	1
total on plate	100	143
chemotaxis index	0.75	0.958042
notes	(1:5000)
mat-2(ax102)	diacetyl	pyrazine
# at attractant	53	59
# at counterattractant	17	0
total on plate	70	61
chemotaxis index	0.514286	0.967213
notes	(1:5000)

## Sheet: 7-23-14
N2	diacetyl	pyrazine
# at attractant	88	108
# at counterattractant	10	4
total on plate	106	117
chemotaxis index	0.735849	0.888889
notes	(1:5000)
odr-7(ky4)	diacetyl	pyrazine
# at attractant	46	36
# at counterattractant	24	15
total on plate	78	54
chemotaxis index	0.282051	0.388889
notes	(1:5000)
emb-27(g48)	diacetyl	pyrazine
# at attractant	104	106
# at counterattractant	14	0
total on plate	120	107
chemotaxis index	0.75	0.990654
notes	(1:5000)
mat-2(ax102)	diacetyl	pyrazine
# at attractant	101	158
# at counterattractant	28	0
total on plate	133	163
chemotaxis index	0.548872	0.969325
notes	(1:5000)

## Sheet: 7-28-14-TC1
Pyrazine (mg/ml) Time and concentration curve
N2-1/2 hr	ethanol	0.01 mg/mL	0.02 mg/mL	0.1 mg/mL	1 mg/mL
attractant	17	56	49	107	148
counterattractant	34	31	42	17	1
total	76	116	105	137	152
index	-0.223684	0.215517	0.0666667	0.656934	0.967105
notes
emb-27(g48)-1/2 hr	ethanol	0.01 mg/mL	0.02 mg/mL	0.1 mg/mL	1 mg/mL
attractant	27	56	58	89	105
counterattractant	20	18	15	7	0
total	60	75	79	100	105
index	0.116667	0.506667	0.544304	0.82	1
notes
N2-1 hr	ethanol	0.01 mg/mL	0.02 mg/mL	0.1 mg/mL	1 mg/mL
attractant	23	69	53	118	151
counterattractant	44	36	41	17	1
total	76	116	105	137	152
index	-0.276316	0.284483	0.114286	0.737226	0.986842
notes
emb-27(g48)-1 hr	ethanol	0.01 mg/mL	0.02 mg/mL	0.1 mg/mL	1 mg/mL
attractant	32	56	58	90	105
counterattractant	21	19	16	7	0
total	60	75	79	100	105
index	0.183333	0.493333	0.531646	0.83	1
notes
N2-1 1/2 hr	ethanol	0.01 mg/mL	0.02 mg/mL	0.1 mg/mL	1 mg/mL
attractant	27	69	56	120	151
counterattractant	42	36	41	17	1
total	76	116	105	137	152
index	-0.197368	0.284483	0.142857	0.751825	0.986842
notes
emb-27(g48)-1 1/2 hr	ethanol	0.01 mg/mL	0.02 mg/mL	0.1 mg/mL	1 mg/mL
attractant	33	53	60	91	105
counterattractant	23	21	19	9	0
total	60	75	79	100	105
index	0.166667	0.426667	0.518987	0.82	1
notes
N2-2 hr	ethanol	0.01 mg/mL	0.02 mg/mL	0.1 mg/mL	1 mg/mL
attractant	28	69	60	120	151
counterattractant	45	39	42	17	1
total	76	116	105	137	152
index	-0.223684	0.258621	0.171429	0.751825	0.986842
notes
emb-27(g48)-2 hr	ethanol	0.01 mg/mL	0.02 mg/mL	0.1 mg/mL	1 mg/mL
attractant	32	53	60	91	105
counterattractant	24	21	19	9	0
total	60	75	79	100	105
index	0.133333	0.426667	0.518987	0.82	1
notes

## Sheet: 7-29-14-TC2
Pyrazine (mg/ml) Time and concentration curve
N2-1/2 hr	ethanol	0.01 mg/mL	0.02 mg/mL	0.1 mg/mL	1 mg/mL
attractant	37	53	50	81	91
counterattractant	25	24	36	15	5
total	101	98	131	117	99
index	0.118812	0.295918	0.10687	0.564103	0.868687
notes
emb-27(g48)-1/2 hr	ethanol	0.01 mg/mL	0.02 mg/mL	0.1 mg/mL	1 mg/mL
attractant	34			95
counterattractant	32			6
total	101			111
index	0.019802			0.801802
notes
N2-1 hr	ethanol	0.01 mg/mL	0.02 mg/mL	0.1 mg/mL	1 mg/mL
attractant	38	55	64	85	93
counterattractant	34	25	40	21	6
total	101	98	131	117	99
index	0.039604	0.306122	0.183206	0.547009	0.878788
notes
emb-27(g48)-1 hr	ethanol	0.01 mg/mL	0.02 mg/mL	0.1 mg/mL	1 mg/mL
attractant	40			97
counterattractant	38			7
total	101			111
index	0.019802			0.810811
notes
N2-1 1/2 hr	ethanol	0.01 mg/mL	0.02 mg/mL	0.1 mg/mL	1 mg/mL
attractant	48	57	81	95	93
counterattractant	38	29	46	18	6
total	101	98	131	117	99
index	0.0990099	0.285714	0.267176	0.65812	0.878788
notes
emb-27(g48)-1 1/2 hr	ethanol	0.01 mg/mL	0.02 mg/mL	0.1 mg/mL	1 mg/mL
attractant	40			98
counterattractant	39			7
total	101			111
index	0.00990099			0.81982
notes
N2-2 hr	ethanol	0.01 mg/mL	0.02 mg/mL	0.1 mg/mL	1 mg/mL
attractant	48	63	81	95	93
counterattractant	41	29	48	20	6
total	101	98	131	117	99
index	0.0693069	0.346939	0.251908	0.641026	0.878788
notes
emb-27(g48)-2 hr	ethanol	0.01 mg/mL	0.02 mg/mL	0.1 mg/mL	1 mg/mL
attractant	41			100
counterattractant	39			7
total	101			111
index	0.019802			0.837838
notes

[truncated: 38 more sheets: 7-30-14-TC3, 8-4-14, 8-5-14-TC4, 8-11-14, 9-10-14, 9-17-14, 9-24-14, 10-28-14, 10-29-14, 11-4-14, 11-5-14, 11-26-14, 8-17-15, 8-18-15, 8-24-15, 8-25-15, 8-26-15, 8-31-15, 9-1-15, CT12-21-15 …]
